# Supplementary material for: Probing the nucleobase selectivity of RNA polymerases with dual-coding substrates
Source: J Biol Chem. 2024 Sep 12;300(10):107755. doi: 10.1016/j.jbc.2024.107755 (PMC11474200; doi:10.1016/j.jbc.2024.107755)
Supplement: Supplementary data file [file mmc2.xlsx]

## Sheet: Sheet1
	Supplementary data file: quantification of RNA gel bands in Figures 2-3, S1, S3, S8C
	Figure 2A
		Ec-DdRP, S276-R002-S277 scaffold, transcribed sequence AC, n=3
		Nuc. 2	---	---	C	---	---	C	---	C	---	C	---	C	---	C
		Nuc. 1	---	A	A	C	FOR	FOR	PYR	PYR	RIB	RIB	8oA	8oA	8oG	8oG
		RNA band intensity (% of total)
		RNA19	0.28	1.3	7.9	0.42	3.8	13	1.6	4.3	0.85	4.1	3	4.7	0.5	1.3
			±0.11	±0.78	±1.2	±0.10	±1.7	±1.9	±0.66	±2.0	±0.22	±0.80	±1.5	±1.8	±0.09	±0.32
		RNA18	0.8	6.5	83	1.9	44	78	7.2	70	3.5	25	28	86	1.8	2.2
			±0.19	±4.4	±2.6	±0.58	±0.30	±3.3	±3.2	±5.6	±1.2	±5.3	±2.0	±2.4	±0.48	±0.40
		RNA17	2.9	83	2.3	3.7	43	2.3	67	5.7	28	5	60	3	4	3.8
			±0.76	±7.6	±0.68	±1.0	±4.3	±0.62	±9.4	±1.1	±6.0	±0.77	±6.3	±0.93	±1.2	±0.63
		RNA16	96	9.6	6.9	94	9	6.9	24	20	67	66	9.2	6.6	94	93
			±1.1	±2.5	±1.5	±1.4	±2.6	±1.8	±5.9	±4.7	±5.1	±6.1	±3.1	±1.6	±1.6	±1.1
		Total	100
		Mt-DdRP, S276-R002-S277 scaffold, transcribed sequence AC, n=3
		Nuc. 2	---	---	C	---	---	C	---	C	---	C	---	C	---	C
		Nuc. 1	---	A	A	C	FOR	FOR	PYR	PYR	RIB	RIB	8oA	8oA	8oG	8oG
		RNA band intensity (% of total)
		RNA19	0.2	1.1	7.4	0.38	1.6	3.3	0.46	0.74	0.31	0.39	0.4	0.81	0.38	0.88
			±0.05	±0.38	±2.5	±0.21	±0.94	±1.5	±0.21	±0.11	±0.07	±0.07	±0.13	±0.18	±0.15	±0.25
		RNA18	0.58	4.7	66	1.5	13	68	1.5	8	0.85	2.3	1.3	9.5	1.1	1.1
			±0.19	±1.3	±10	±0.35	±1.1	±11	±0.30	±2.9	±0.12	±0.73	±0.45	±2.8	±0.29	±0.30
		RNA17	2.8	64	2.3	3	54	3.5	8	3.5	3.9	3.2	9.3	3.6	3.7	3.8
			±1.1	±9.1	±0.23	±0.50	±7.6	±0.64	±1.8	±0.12	±0.61	±0.75	±2.3	±0.30	±0.36	±0.50
		RNA16	96	30	24	95	31	25	90	88	95	94	89	86	95	94
			±1.3	±7.8	±8.1	±0.64	±8.1	±9.3	±1.9	±3.0	±0.55	±1.4	±2.3	±2.8	±0.16	±0.51
		Total	100
		Cv-RdRP, R133-R002 scaffold, transcribed sequence AC, n=3
		Nuc. 2	---	---	C	---	---	C	---	C	---	C	---	C	---	C
		Nuc. 1	---	A	A	C	FOR	FOR	PYR	PYR	RIB	RIB	8oA	8oA	8oG	8oG
		RNA band intensity (% of total)
		RNA19	0.26	0.84	4.2	0.34	1.7	1.9	0.36	0.4	0.38	0.42	0.4	0.47	0.41	0.64
			±0.05	±0.30	±0.26	±0.12	±0.36	±0.43	±0.07	±0.08	±0.09	±0.01	±0.09	±0.24	±0.10	±0.11
		RNA18	0.63	3.6	78	1.3	43	49	1	1.2	1	2.3	0.97	1.9	1	1.2
			±0.04	±0.86	±0.19	±0.24	±0.80	±1.6	±0.10	±0.17	±0.15	±0.93	±0.21	±1.4	±0.25	±0.29
		RNA17	2.6	76	2.5	3.2	12	4	3.3	3.4	4.8	4.1	3.9	4	3.6	3.7
			±0.15	±2.7	±0.10	±0.70	±2.1	±0.89	±0.34	±0.22	±0.93	±0.51	±0.76	±0.10	±1.0	±0.47
		RNA16	97	19	15	95	44	45	95	95	94	93	95	94	95	94
			±0.08	±1.8	±0.13	±0.99	±1.0	±1.0	±0.22	±0.44	±0.70	±1.4	±0.81	±1.6	±1.1	±0.63
		Total	100
	Figure 2B
		Ec-DdRP, S272-R002-S273 scaffold, transcribed sequence CG, n=3
		Nuc. 2	---	---	G	---	---	G	---	G	---	G	---	G	---	G
		Nuc. 1	---	C	C	G	FOR	FOR	PYR	PYR	RIB	RIB	8oA	8oA	8oG	8oG
		RNA band intensity (% of total)
		RNA19	0.24	1.2	5.1	0.34	1.8	72	0.63	0.59	0.39	0.28	0.51	9.2	0.36	0.28
			±0.12	±0.61	±1.5	±0.12	±0.75	±1.1	±0.16	±0.10	±0.14	±0.11	±0.18	±1.4	±0.14	±0.06
		RNA18	0.73	6.1	82	1	7.4	1.8	0.58	1.1	0.89	0.92	1.9	3.1	1.1	1.3
			±0.37	±3.7	±2.7	±0.14	±2.9	±0.22	±0.21	±0.21	±0.32	±0.24	±0.52	±0.55	±0.40	±0.56
		RNA17	2.3	79	2.8	2.5	64	6.5	2.8	3.1	2.9	2.6	16	7.8	4.6	4.7
			±0.52	±7.7	±0.43	±0.47	±10	±2.9	±0.40	±0.52	±0.34	±0.55	±7.0	±3.7	±1.6	±1.9
		RNA16	97	14	9.9	96	27	20	96	95	96	96	82	80	94	94
			±0.98	±3.5	±1.6	±0.58	±6.6	±1.8	±0.36	±0.40	±0.44	±0.59	±6.3	±5.6	±1.1	±1.5
		Total	100
		Mt-DdRP, S272-R002-S273 scaffold, transcribed sequence CG, n=3
		Nuc. 2	---	---	G	---	---	G	---	G	---	G	---	G	---	G
		Nuc. 1	---	C	C	G	FOR	FOR	PYR	PYR	RIB	RIB	8oA	8oA	8oG	8oG
		RNA band intensity (% of total)
		RNA19	0.29	0.6	2.4	0.25	0.29	1.6	0.26	0.32	0.26	0.34	0.29	0.37	0.29	0.32
			±0.13	±0.14	±0.56	±0.08	±0.10	±0.32	±0.06	±0.08	±0.05	±0.07	±0.06	±0.14	±0.04	±0.13
		RNA18	0.81	3.2	38	0.81	0.9	0.91	0.65	0.84	0.67	0.8	0.79	0.95	0.83	0.96
			±0.17	±0.34	±1.8	±0.17	±0.28	±0.11	±0.23	±0.29	±0.10	±0.17	±0.09	±0.12	±0.11	±0.04
		RNA17	3.6	32	2.7	3.6	4.9	3.6	3.3	3.5	3.3	3.3	3.4	3.3	3.1	3.6
			±1.1	±1.2	±0.43	±1.1	±1.2	±0.62	±0.96	±1.1	±0.94	±0.30	±0.40	±0.38	±0.24	±0.42
		RNA16	95	65	57	95	94	94	96	95	96	96	95	95	96	95
			±1.3	±1.4	±1.9	±1.3	±1.5	±0.52	±1.3	±1.4	±1.1	±0.53	±0.50	±0.63	±0.39	±0.58
		Total	100
		Cv-RdRP, R132-R002 scaffold, transcribed sequence CG, n=3
		Nuc. 2	---	---	G	---	---	G	---	G	---	G	---	G	---	G
		Nuc. 1	---	C	C	G	FOR	FOR	PYR	PYR	RIB	RIB	8oA	8oA	8oG	8oG
		RNA band intensity (% of total)
		RNA19	0.45	1.6	3.8	0.49	1.4	79	0.59	0.48	0.56	0.47	0.45	0.52	0.47	0.44
			±0.16	±1.0	±1.8	±0.21	±0.89	±2.4	±0.20	±0.15	±0.27	±0.14	±0.16	±0.14	±0.20	±0.12
		RNA18	1.1	6.9	84	1.3	5.4	5.7	1.1	1.2	1.3	1.1	1.1	1.3	1.2	1.1
			±0.26	±4.0	±2.2	±0.20	±2.4	±0.71	±0.35	±0.42	±0.56	±0.27	±0.39	±0.43	±0.37	±0.20
		RNA17	3.4	76	1.7	3.7	75	2	3.5	3.7	3.7	3.4	3.3	3.4	3.6	3.3
			±0.26	±7.5	±0.33	±1.1	±8.1	±0.53	±0.92	±0.88	±0.61	±0.67	±0.57	±0.54	±0.72	±0.90
		RNA16	95	15	10	94	19	13	95	95	94	95	95	95	95	95
			±0.51	±2.8	±1.4	±1.1	±5.2	±1.7	±1.4	±0.95	±1.4	±0.60	±0.96	±1.0	±0.87	±1.0
		Total	100
	Figure 3A
		Ec-DdRP, S001-R002-S028 scaffold, transcribed sequence GU, n=3
		Nuc. 2	---	---	U	---	---	U	---	U	---	U	---	U	---	U
		Nuc. 1	---	G	G	U	FOR	FOR	PYR	PYR	RIB	RIB	8oA	8oA	8oG	8oG
		RNA band intensity (% of total)
		RNA19	0.13	1	3.4	0.38	0.58	8	0.27	0.42	0.64	0.91	0.57	0.9	1.8	3.1
			±0.07	±0.71	±1.2	±0.13	±0.31	±0.68	±0.12	±0.23	±0.46	±0.65	±0.13	±0.19	±1.3	±1.9
		RNA18	0.41	4.8	84	1.4	2.3	4.6	0.76	1.3	2.8	4.9	1.4	1.5	25	78
			±0.23	±2.6	±0.40	±0.18	±1.2	±1.0	±0.19	±0.38	±2.0	±1.6	±0.73	±0.26	±2.8	±0.83
		RNA17	1.8	81	4.6	4.1	32	26	3.1	4.6	39	37	3.7	4.4	61	10
			±0.74	±5.4	±1.3	±0.82	±10	±7.9	±0.62	±0.71	±6.0	±7.9	±0.29	±0.37	±5.4	±2.8
		RNA16	98	14	7.9	94	65	61	96	94	58	57	94	93	13	8.6
			±1.0	±2.4	±0.80	±0.79	±8.7	±7.5	±0.89	±0.85	±3.5	±5.8	±0.92	±0.55	±1.7	±0.77
		Total	100
		Mt-DdRP, S001-R002-S028 scaffold, transcribed sequence GU, n=3
		Nuc. 2	---	---	U	---	---	U	---	U	---	U	---	U	---	U
		Nuc. 1	---	G	G	U	FOR	FOR	PYR	PYR	RIB	RIB	8oA	8oA	8oG	8oG
		RNA band intensity (% of total)
		RNA19	0.17	0.56	1.4	0.19	0.2	0.41	0.25	0.26	0.28	0.27	0.24	0.19	0.62	1.3
			±0.10	±0.23	±0.43	±0.16	±0.16	±0.16	±0.19	±0.19	±0.25	±0.22	±0.12	±0.12	±0.25	±0.54
		RNA18	0.52	2.3	30	0.55	0.55	0.72	0.61	0.67	0.7	0.66	0.54	0.52	6.7	22
			±0.26	±0.90	±3.1	±0.31	±0.38	±0.31	±0.36	±0.45	±0.59	±0.57	±0.31	±0.29	±0.52	±1.9
		RNA17	2.7	33	8.8	2.2	2.7	2.5	2.7	2.7	3	2.3	2.3	2.9	25	11
			±0.68	±2.8	±0.94	±0.99	±1.1	±0.80	±1.1	±1.2	±1.7	±1.6	±1.1	±0.89	±2.3	±0.24
		RNA16	97	64	59	97	97	96	96	96	96	97	97	96	68	65
			±1.0	±2.8	±2.2	±1.5	±1.6	±1.3	±1.6	±1.8	±2.6	±2.4	±1.5	±1.2	±2.6	±1.9
		Total	100
		Cv-RdRP, R131-R002 scaffold, transcribed sequence GC, n=3
		Nuc. 2	---	---	C	---	---	C	---	C	---	C	---	C	---	C
		Nuc. 1	---	G	G	C	FOR	FOR	PYR	PYR	RIB	RIB	8oA	8oA	8oG	8oG
		RNA band intensity (% of total)
		RNA19	0.24	1.3	8.8	0.34	0.37	0.41	0.33	0.35	0.35	1.7	0.38	0.32	0.99	4
			±0.18	±0.56	±1.6	±0.07	±0.10	±0.10	±0.08	±0.10	±0.17	±0.14	±0.06	±0.07	±0.39	±0.11
		RNA18	0.62	5.7	74	0.98	0.97	0.93	0.88	1.1	1.1	2.6	0.97	0.82	3.8	71
			±0.45	±1.5	±6.5	±0.14	±0.23	±0.33	±0.16	±0.43	±0.51	±0.13	±0.17	±0.13	±1.1	±5.2
		RNA17	2.7	73	1.9	3	3.2	3.4	3.5	4.1	5.3	3.8	3.7	3.6	66	2.6
			±1.4	±7.1	±0.45	±0.24	±0.19	±0.43	±0.10	±0.37	±0.94	±0.73	±0.18	±0.68	±8.2	±0.17
		RNA16	96	20	15	96	95	95	95	94	93	92	95	95	29	23
			±2.0	±6.6	±4.6	±0.23	±0.47	±0.78	±0.34	±0.20	±1.2	±0.92	±0.37	±0.73	±6.7	±5.4
		Total	100
	Figure 3B
		Ec-DdRP, S274-R002-S275 scaffold, transcribed sequence UG, n=3
		Nuc. 2	---	---	G	---	---	G	---	G	---	G	---	G	---	G
		Nuc. 1	---	U	U	G	FOR	FOR	PYR	PYR	RIB	RIB	8oA	8oA	8oG	8oG
		RNA band intensity (% of total)
		RNA19	0.24	1.4	7.6	0.51	0.41	0.46	0.84	2.6	0.37	0.35	0.95	7.5	2.7	3.5
			±0.12	±0.50	±1.2	±0.09	±0.15	±0.12	±0.37	±0.33	±0.06	±0.17	±0.39	±0.4	±0.91	±0.65
		RNA18	0.61	5.6	74	1.1	1	1	3.6	36	0.95	0.82	4.1	38	38	47
			±0.11	±2.0	±2.3	±0.16	±0.24	±0.08	±1.1	±7.9	±0.11	±0.20	±1.4	±6.3	±3.6	±5.5
		RNA17	2.3	81	7.7	2.7	3.8	3.4	36	4.6	2.4	2.6	46	5.5	19	9.4
			±0.33	±6.2	±1.8	±0.13	±1.1	±0.89	±11.3	±1.1	±0.33	±0.38	±10	±1.0	±4.0	±1.9
		RNA16	97	12	11	96	95	95	60	57	96	96	49	49	41	40
			±0.38	±3.7	±3.0	±0.22	±0.80	±0.71	±9.9	±8.6	±0.38	±0.40	±8.8	±7.0	±6.8	±6.8
		Total	100
		Mt-DdRP, S274-R002-S275 scaffold, transcribed sequence UG, n=3
		Nuc. 2	---	---	G	---	---	G	---	G	---	G	---	G	---	G
		Nuc. 1	---	U	U	G	FOR	FOR	PYR	PYR	RIB	RIB	8oA	8oA	8oG	8oG
		RNA band intensity (% of total)
		RNA19	0.19	0.84	3.6	0.18	0.19	0.21	0.63	1.2	0.22	0.3	0.74	1.9	0.88	2
			±0.06	±0.39	±0.51	±0.02	±0.04	±0.04	±0.17	±0.30	±0.06	±0.19	±0.30	±0.89	±0.42	±1.2
		RNA18	0.64	3.8	55	0.54	0.59	0.59	3.1	22	0.59	0.69	2.7	45	7.9	52
			±0.09	±1.4	±6.9	±0.05	±0.16	±0.10	±0.33	±5.9	±0.17	±0.26	±0.73	±6.8	±0.78	±6.8
		RNA17	3.3	51	2.6	2.5	2.6	2.5	38	20	2.4	2.7	44	2.9	44	3.6
			±0.75	±5.6	±0.22	±0.40	±0.24	±0.15	±6.9	±1.8	±0.15	±0.30	±5.8	±0.05	±7.4	±0.23
		RNA16	96	45	39	97	97	97	58	57	97	96	53	50	47	42
			±0.75	±4.0	±6.3	±0.44	±0.37	±0.10	±6.6	±7.0	±0.23	±0.60	±4.8	±5.9	±6.3	±5.6
		Total	100
		Cv-RdRP, R134-R002 scaffold, transcribed sequence UG, n=3
		Nuc. 2	---	---	G	---	---	G	---	G	---	G	---	G	---	G
		Nuc. 1	---	U	U	G	FOR	FOR	PYR	PYR	RIB	RIB	8oA	8oA	8oG	8oG
		RNA band intensity (% of total)
		RNA19	0.25	1.1	5.2	0.37	0.39	0.37	0.98	2.4	0.44	0.34	0.73	2.1	0.4	0.5
			±0.13	±0.49	±1.0	±0.15	±0.15	±0.23	±0.53	±0.70	±0.17	±0.12	±0.32	±0.71	±0.22	±0.17
		RNA18	0.66	5.3	87	1.1	0.96	0.87	4.4	84	1.2	0.76	2.9	44	1.4	4.3
			±0.27	±1.5	±3.2	±0.33	±0.35	±0.57	±1.8	±2.5	±0.23	±0.17	±1.2	±2.2	±0.45	±0.08
		RNA17	2.5	84	1.3	3	3.3	3.3	79	2	2.7	2.6	42	3.2	5.2	2.8
			±0.48	±2.2	±0.14	±0.86	±0.66	±0.90	±0.89	±0.44	±0.42	±0.23	±2.2	±0.28	±0.81	±0.39
		RNA16	97	9.4	6.8	96	95	95	16	11	96	96	54	51	93	92
			±0.87	±3.0	±3.3	±1.3	±1.0	±1.7	±2.7	±3.1	±0.75	±0.50	±1.6	±2.7	±1.2	±0.57
		Total	100
	Figure S1
		Ec-DdRP, S276-R002-S277 scaffold, transcribed sequence AC, n=3
		Nuc. 2	---	---	C	C	---	C	---	C	---	C
		Nuc. 1	---	A	A	---	G	G	C	C	U	U
		RNA band intensity (% of total)
		RNA19	0.22	1.7	7.5	0.33	0.3	3.3	0.56	0.51	0.41	0.46
			±0.07	±1.2	±2.8	±0.13	±0.09	±0.76	±0.08	±0.1	±0.11	±0.14
		RNA18	0.74	9.1	78	1.3	0.99	1	4.2	4.3	1.9	2.5
			±0.32	±4.8	±7.6	±0.34	±0.4	±0.17	±1	±1.2	±0.26	±0.52
		RNA17	1.9	72	2.4	2.5	3.2	2.2	2.7	2.6	3.3	3.1
			±0.34	±11	±0.43	±0.67	±0.76	±0.6	±0.51	±0.79	±0.5	±0.5
		RNA16	97	17	12	96	95	94	93	92	94	94
			±0.67	±5.1	±4.6	±0.98	±0.37	±1.4	±1.4	±2	±0.65	±0.9
		Total	100
		Ec-DdRP, S272-R002-S273 scaffold, transcribed sequence CG, n=3
		Nuc. 2	---	---	G	G	---	G	---	G	---	G
		Nuc. 1	---	C	C	---	A	A	G	G	U	U
		RNA band intensity (% of total)
		RNA19	0.18	0.91	3.1	0.23	0.37	0.54	0.36	0.32	0.63	1.4
			±0.06	±0.38	±1.1	±0.05	±0.06	±0.09	±0.14	±0.11	±0.17	±0.51
		RNA18	0.53	5.7	86	0.9	0.89	0.83	0.9	0.95	3.9	20
			±0.23	±2.8	±2.9	±0.05	±0.14	±0.27	±0.21	±0.23	±0.5	±0.47
		RNA17	2.1	77	2	2.5	2.9	2.9	2.6	2.4	19	8
			±0.82	±6.5	±1.1	±0.88	±1.1	±1.1	±1.2	±0.93	±7.1	±3.2
		RNA16	97	16	8.6	96	96	96	96	96	76	70
			±1.1	±3.3	±1.4	±0.94	±1.1	±1.3	±1.4	±1.1	±7.2	±3.5
		Total	100
		Ec-DdRP, S001-R002-S028 scaffold, transcribed sequence GU, n=3
		Nuc. 2	---	---	U	U	---	U	---	U	---	U
		Nuc. 1	---	G	G	---	A	A	C	C	U	U
		RNA band intensity (% of total)
		RNA19	0.16	0.78	2.6	0.22	1	14	0.28	0.3	0.36	0.38
			±0.08	±0.29	±0.48	±0.08	±0.13	±0.77	±0.12	±0.13	±0.16	±0.17
		RNA18	0.51	4.8	86	0.9	1.9	2.5	0.66	1	1.6	1.8
			±0.2	±1.1	±3.6	±0.01	±0.38	±0.45	±0.24	±0.29	±0.41	±0.24
		RNA17	1.8	81	3.2	2.7	18	9.6	2.6	3.3	5.1	5.4
			±0.54	±1.2	±1.2	±0.82	±4.4	±3.1	±0.94	±1.2	±2.3	±2.6
		RNA16	97	13	8.1	96	79	74	96	95	93	92
			±0.71	±0.41	±2.2	±0.85	±4.1	±2.1	±0.99	±1.1	±2.2	±2.7
		Total	100
		Ec-DdRP, S274-R002-S275 scaffold, transcribed sequence UG, n=3
		Nuc. 2	---	---	G	G	---	G	---	G	---	G
		Nuc. 1	---	U	U	---	A	A	G	G	C	C
		RNA band intensity (% of total)
		RNA19	0.24	2	9.2	0.3	0.41	0.42	0.31	0.34	0.37	3.1
			±0.08	±1.2	±1.6	±0.11	±0.17	±0.15	±0.13	±0.14	±0.1	±0.76
		RNA18	0.7	8.7	75	0.79	1.2	1.8	0.83	0.87	1.1	0.9
			±0.13	±2.9	±3.6	±0.22	±0.34	±0.57	±0.17	±0.22	±0.18	±0
		RNA17	2.3	76	5.3	2.7	3.5	2.9	2.7	2.7	4.7	3
			±0.56	±6.8	±0.67	±0.64	±0.55	±1	±0.6	±0.6	±1.2	±0.29
		RNA16	97	13	10	96	95	95	96	96	94	93
			±0.7	±2.9	±2.4	±0.83	±0.94	±1.6	±0.69	±0.51	±1.2	±1
		Total	100
	Figure S3
		Ec-DdRP, S399-R002-S273 scaffold, transcribed sequence CG (C against Inosine), n=3
		Nuc. 2	---	---	G	---	---	G	---	G	---	G
		Nuc. 1	---	C	C	G	A	A	FOR	FOR	RIB	RIB
		RNA band intensity (% of total)
		RNA19	0.45	0.79	4	0.67	0.61	1.3	2.9	80	1	0.82
			±0.10	±0.02	±0.37	±0.14	±0.14	±0.15	±0.18	±3.1	±0.09	±0.21
		RNA18	1.1	3.6	86	2.3	1.7	1.9	9.2	2.4	1.8	2.1
			±0.38	±0.30	±1.2	±0.27	±0.38	±0.25	±0.41	±0.05	±0.24	±0.38
		RNA17	4.2	87	3.5	5.7	6.6	6.5	70	4.5	6.6	5.6
			±1.7	±0.77	±0.46	±0.48	±0.79	±0.74	±1.3	±0.44	±0.78	±0.44
		RNA16	94	8.3	6.9	91	91	90	18	14	91	91
			±2.0	±0.66	±0.93	±0.63	±1.3	±1.1	±1.8	±2.6	±1.0	±1.0
		Total	100
		Mt-DdRP, S399-R002-S273 scaffold, transcribed sequence CG (C against Inosine), n=3
		Nuc. 2	---	---	G	---	---	G	---	G	---	G
		Nuc. 1	---	C	C	G	A	A	FOR	FOR	RIB	RIB
		RNA band intensity (% of total)
		RNA19	0.41	0.74	3.8	0.58	0.52	0.54	0.53	0.88	0.5	0.53
			±0.10	±0.20	±0.39	±0.11	±0.16	±0.13	±0.20	±0.30	±0.09	±0.26
		RNA18	1	3.6	77	1.4	1.2	1.3	1.4	1.5	1.1	1.3
			±0.29	±0.72	±1.8	±0.24	±0.33	±0.40	±0.47	±0.44	±0.30	±0.57
		RNA17	3.8	79	3.9	4.7	4.8	4.9	6.5	5.9	4.6	5.5
			±1.5	±1.1	±0.51	±0.10	±0.12	±1.1	±0.27	±0.56	±1.2	±1.8
		RNA16	95	17	16	93	93	93	92	92	94	93
			±1.9	±2.0	±2.0	±0.40	±0.55	±1.6	±0.43	±1.1	±1.5	±2.6
		Total	100
	Figure S8C
		Mt-DdRP, S272-R002-S273 scaffold, transcribed sequence CG, n=1
		RNAP	Wild-type	Wild-type	Wild-type	Wild-type	Wild-type	Wild-type	H1125A	H1125A	H1125A	H1125A	H1125A	H1125A
		Nuc. 2	---	---	G	---	---	G	---	---	G	---	---	G
		Nuc. 1	---	C	C	G	FOR	FOR	---	C	C	G	FOR	FOR
		RNA band intensity (% of total)
		RNA19	0.52	1.2	3.6	0.24	0.15	1.6	0.31	0.75	3.5	0.35	0.27	0.32
		RNA18	0.97	3.7	38	1	0.47	1.4	0.83	3.7	33	0.96	0.89	0.92
		RNA17	4.2	40	3.8	4	4.2	3.8	3.9	36	5.7	3.2	3.8	2.8
		RNA16	94	55	55	95	95	93	95	60	58	96	95	96
		Total	100
